# Supplementary material for: Optimised Heterologous Expression and Functional Analysis of the Yersinia pestis F1-Capsular Antigen Regulator Caf1R
Source: Int J Mol Sci. 2021 Sep 10;22(18):9805. doi: 10.3390/ijms22189805 (PMC8470410; doi:10.3390/ijms22189805)
Supplement: Supplementary file 1 [file ijms-22-09805-s001.zip]

Archive with 1 entries (1 files):
- ijms-1345460 Supplementary.pdf
